# Supplementary material for: High-Performance Piezoelectric-Type MEMS Vibration Sensor Based on LiNbO3 Single-Crystal Cantilever Beams
Source: Micromachines (Basel). 2022 Feb 19;13(2):329. doi: 10.3390/mi13020329 (PMC8879162; doi:10.3390/mi13020329)
Supplement: Supplementary file 1 [file micromachines-13-00329-s001.zip]

Archive with 2 entries (2 files):
- micromachines-1587357-supplementary.pdf
- Video S1.mp4
